# Supplementary material for: PEC/Colorimetric Dual-Mode Lab-on-Paper Device via BiVO4/FeOOH Nanocomposite In Situ Modification on Paper Fibers for Sensitive CEA Detection
Source: Biosensors (Basel). 2023 Jan 6;13(1):103. doi: 10.3390/bios13010103 (PMC9855910; doi:10.3390/bios13010103)
Supplement: Supplementary file 1 [file biosensors-13-00103-s001.zip]

Archive with 1 entries (1 files):
- biosensors-2113407-supplementary.pdf
